# Supplementary material for: Anti-Inflammatory and Antioxidant Activity of Litsea glaucescens Kunth in Rodents, an Aztec Medicinal Plant Used in Pre-Columbian Times
Source: Pharmaceuticals (Basel). 2025 Dec 23;19(1):40. doi: 10.3390/ph19010040 (PMC12844792; doi:10.3390/ph19010040)
Supplement: Supplementary file 1 [file pharmaceuticals-19-00040-s001.zip]

Archive with 1 entries (1 files):
- pharmaceuticals-4028484-supplementary.pdf
